# Supplementary material for: Microbial community structure and source contribution to the early neovaginal microbiota following penile inversion vaginoplasty
Source: Front Cell Infect Microbiol. 2026 May 13;16:1816814. doi: 10.3389/fcimb.2026.1816814 (PMC13212302; doi:10.3389/fcimb.2026.1816814)
Supplement: Supplementary file 1 [file Table1.xlsx]

## Sheet: Table_S1_Alpha_diversity
group1	group2	N	p	p.adj	Diversity_index
neovagina	gut	30	0.00538278	0.0134569	Shannon
neovagina	urethra	26	0.0434664	0.0724441	Shannon
neovagina	penis	27	0.105626	0.150894	Shannon
neovagina	scrotum	25	0.00882232	0.0176446	Shannon
gut	urethra	26	2.69413e-05	0.000134706	Shannon
gut	penis	27	0.000535667	0.00178556	Shannon
gut	scrotum	25	8.16584e-06	8.16584e-05	Shannon
urethra	penis	24	0.877407	0.877407	Shannon
urethra	scrotum	21	0.516761	0.574179	Shannon
penis	scrotum	24	0.359626	0.449533	Shannon
neovagina	gut	30	8.00937e-08	8.00937e-07	Chao1
neovagina	urethra	26	0.00613073	0.0122615	Chao2
neovagina	penis	27	0.0318958	0.0455655	Chao3
neovagina	scrotum	25	0.0094142	0.0156903	Chao4
gut	urethra	26	3.18587e-05	0.000159293	Chao5
gut	penis	27	0.00059849	0.00149623	Chao6
gut	scrotum	25	5.38826e-05	0.000179609	Chao7
urethra	penis	24	0.863866	0.863866	Chao8
urethra	scrotum	21	0.765179	0.863866	Chao9
penis	scrotum	24	0.841465	0.863866	Chao10
neovagina	gut	30	0.855272	0.855272	Pielou
neovagina	urethra	26	0.0463312	0.0926623	Pielou
neovagina	penis	27	0.069227	0.115378	Pielou
neovagina	scrotum	25	0.0037809	0.0189045	Pielou
gut	urethra	26	0.010185	0.0339501	Pielou
gut	penis	27	0.028018	0.0700451	Pielou
gut	scrotum	25	0.000911891	0.00911891	Pielou
urethra	penis	24	0.725741	0.806379	Pielou
urethra	scrotum	21	0.242842	0.303552	Pielou
penis	scrotum	24	0.17798	0.254257	Pielou

## Sheet: Table_S2_pairwise_comparisons
Genus	p	group1	group2	p.adj	p.adj.format	p.signif
Anaerococcus	0.0204286	neovagina	urethra	0.0561787	0.056	ns
Bacteroides	0.150786	neovagina	urethra	0.236949	0.237	ns
Blautia	1	neovagina	urethra	1	1	ns
Corynebacterium	0.0192373	neovagina	urethra	0.0561787	0.056	ns
Escherichia-Shigella	0.833635	neovagina	urethra	0.916998	0.917	ns
Finegoldia	0.226959	neovagina	urethra	0.312068	0.312	ns
Peptoniphilus	0.00513318	neovagina	urethra	0.0296252	0.03	*
Prevotella	0.0357244	neovagina	urethra	0.0785936	0.079	ns
Staphylococcus	0.00538641	neovagina	urethra	0.0296252	0.03	*
Streptococcus	0.786061	neovagina	urethra	0.916998	0.917	ns
Other	0.142716	neovagina	urethra	0.236949	0.237	ns
Anaerococcus	0.0187447	neovagina	scrotum	0.029456	0.029	*
Bacteroides	0.183431	neovagina	scrotum	0.201774	0.202	ns
Blautia	0.0224943	neovagina	scrotum	0.0309296	0.031	*
Corynebacterium	1.49012e-06	neovagina	scrotum	8.19564e-06	0	***
Escherichia-Shigella	0.554113	neovagina	scrotum	0.554113	0.554	ns
Finegoldia	0.0801958	neovagina	scrotum	0.0980171	0.098	ns
Peptoniphilus	1.49012e-06	neovagina	scrotum	8.19564e-06	0	***
Prevotella	4.17233e-06	neovagina	scrotum	1.52985e-05	0	***
Staphylococcus	7.49826e-05	neovagina	scrotum	0.000164962	0	***
Streptococcus	0.0149728	neovagina	scrotum	0.0274502	0.027	*
Other	1.508e-05	neovagina	scrotum	4.14699e-05	0	***
Anaerococcus	0.66168	neovagina	penis	0.742485	0.742	ns
Bacteroides	0.362727	neovagina	penis	0.498749	0.499	ns
Blautia	0.029974	neovagina	penis	0.0549523	0.055	ns
Corynebacterium	2.5183e-06	neovagina	penis	9.23375e-06	0	***
Escherichia-Shigella	0.674987	neovagina	penis	0.742485	0.742	ns
Finegoldia	0.767608	neovagina	penis	0.767608	0.768	ns
Peptoniphilus	4.47035e-08	neovagina	penis	4.91738e-07	0	***
Prevotella	1.3113e-06	neovagina	penis	7.21216e-06	0	***
Staphylococcus	1.59293e-05	neovagina	penis	4.38057e-05	0	***
Streptococcus	0.0703439	neovagina	penis	0.11054	0.111	ns
Other	0.000427231	neovagina	penis	0.000939909	0.001	***
Anaerococcus	0.000231637	neovagina	gut	0.000637001	0.001	***
Bacteroides	3.04952e-05	neovagina	gut	0.000111816	0	***
Blautia	1.86265e-09	neovagina	gut	2.04891e-08	0	***
Corynebacterium	0.0941896	neovagina	gut	0.144155	0.144	ns
Escherichia-Shigella	0.00102839	neovagina	gut	0.00226245	0.002	**
Finegoldia	0.427955	neovagina	gut	0.47075	0.471	ns
Peptoniphilus	2.36668e-05	neovagina	gut	0.000111816	0	***
Prevotella	0.0309848	neovagina	gut	0.0568055	0.057	ns
Staphylococcus	0.131278	neovagina	gut	0.160451	0.16	ns
Streptococcus	0.954602	neovagina	gut	0.954602	0.955	ns
Other	0.10484	neovagina	gut	0.144155	0.144	ns
Anaerococcus	0.177622	urethra	scrotum	0.217094	0.217	ns
Bacteroides	0.855132	urethra	scrotum	0.855132	0.855	ns
Blautia	0.401678	urethra	scrotum	0.441846	0.442	ns
Corynebacterium	8.39233e-05	urethra	scrotum	0.000923157	0.001	***
Escherichia-Shigella	0.142213	urethra	scrotum	0.195543	0.196	ns
Finegoldia	0.00607046	urethra	scrotum	0.00953929	0.01	**
Peptoniphilus	0.000418811	urethra	scrotum	0.00187359	0.002	**
Prevotella	0.000798318	urethra	scrotum	0.00187359	0.002	**
Staphylococcus	0.00285721	urethra	scrotum	0.00523822	0.005	**
Streptococcus	0.000706809	urethra	scrotum	0.00187359	0.002	**
Other	0.000851631	urethra	scrotum	0.00187359	0.002	**
Anaerococcus	0.00405036	urethra	penis	0.00891078	0.009	**
Bacteroides	0.589639	urethra	penis	0.589639	0.59	ns
Blautia	0.204894	urethra	penis	0.250426	0.25	ns
Corynebacterium	0.00957572	urethra	penis	0.0175555	0.018	*
Escherichia-Shigella	0.446873	urethra	penis	0.49156	0.492	ns
Finegoldia	0.0787293	urethra	penis	0.108253	0.108	ns
Peptoniphilus	0.00200093	urethra	penis	0.00550255	0.006	**
Prevotella	0.000953358	urethra	penis	0.00524347	0.005	**
Staphylococcus	0.000149608	urethra	penis	0.00164568	0.002	**
Streptococcus	0.0457928	urethra	penis	0.0719602	0.072	ns
Other	0.00157964	urethra	penis	0.00550255	0.006	**
Anaerococcus	0.699708	urethra	gut	0.769679	0.77	ns
Bacteroides	1.30706e-05	urethra	gut	7.18883e-05	0	***
Blautia	5.66244e-07	urethra	gut	6.22869e-06	0	***
Corynebacterium	0.000280761	urethra	gut	0.00102946	0.001	**
Escherichia-Shigella	0.00247576	urethra	gut	0.00544668	0.005	**
Finegoldia	0.572043	urethra	gut	0.699164	0.699	ns
Peptoniphilus	0.518431	urethra	gut	0.699164	0.699	ns
Prevotella	0.572043	urethra	gut	0.699164	0.699	ns
Staphylococcus	0.00182886	urethra	gut	0.00502937	0.005	**
Streptococcus	0.808116	urethra	gut	0.808116	0.808	ns
Other	0.0204286	urethra	gut	0.0374525	0.037	*
Anaerococcus	0.00390065	scrotum	penis	0.0429071	0.043	*
Bacteroides	0.855132	scrotum	penis	0.940645	0.941	ns
Blautia	1	scrotum	penis	1	1	ns
Corynebacterium	0.0115161	scrotum	penis	0.0633385	0.063	ns
Escherichia-Shigella	0.418492	scrotum	penis	0.575427	0.575	ns
Finegoldia	0.135528	scrotum	penis	0.342245	0.342	ns
Peptoniphilus	0.0250825	scrotum	penis	0.0919691	0.092	ns
Prevotella	0.155566	scrotum	penis	0.342245	0.342	ns
Staphylococcus	0.390247	scrotum	penis	0.575427	0.575	ns
Streptococcus	0.393551	scrotum	penis	0.575427	0.575	ns
Other	0.564589	scrotum	penis	0.690053	0.69	ns
Anaerococcus	0.0124193	scrotum	gut	0.0136613	0.014	*
Bacteroides	1.94225e-05	scrotum	gut	4.27294e-05	0	***
Blautia	5.96046e-08	scrotum	gut	2.1855e-07	0	***
Corynebacterium	5.96046e-08	scrotum	gut	2.1855e-07	0	***
Escherichia-Shigella	0.000272707	scrotum	gut	0.000473278	0	***
Finegoldia	0.0946371	scrotum	gut	0.0946371	0.095	ns
Peptoniphilus	0.00534099	scrotum	gut	0.00652788	0.007	**
Prevotella	0.000301177	scrotum	gut	0.000473278	0	***
Staphylococcus	5.96046e-08	scrotum	gut	2.1855e-07	0	***
Streptococcus	0.000777024	scrotum	gut	0.00106841	0.001	**
Other	1.49012e-06	scrotum	gut	4.09782e-06	0	***
Anaerococcus	0.000800757	penis	gut	0.00125833	0.001	**
Bacteroides	8.80367e-06	penis	gut	2.42101e-05	0	***
Blautia	4.91738e-07	penis	gut	1.80304e-06	0	***
Corynebacterium	1.04308e-07	penis	gut	5.73695e-07	0	***
Escherichia-Shigella	0.00182372	penis	gut	0.00250761	0.003	**
Finegoldia	0.33614	penis	gut	0.33614	0.336	ns
Peptoniphilus	0.0208209	penis	gut	0.022903	0.023	*
Prevotella	0.000252866	penis	gut	0.000463587	0	***
Staphylococcus	1.49012e-08	penis	gut	1.63913e-07	0	***
Streptococcus	0.0184162	penis	gut	0.0225086	0.023	*
Other	2.58684e-05	penis	gut	5.69105e-05	0	***

## Sheet: Table_S3_Top20 genera neovagina
Table showing top20 genera detected in the neovagina samples along with their relative abundance.
Genus	RelativeAbundance
Prevotella	0.136667
Peptoniphilus	0.115807
Anaerococcus	0.0930569
Porphyromonas	0.0599661
Corynebacterium	0.0571488
Dialister	0.0407075
Finegoldia	0.0403071
Pseudomonas	0.0389146
Fenollaria	0.0331438
Staphylococcus	0.0286554
Streptococcus	0.0269819
Peptostreptococcus	0.0238786
Parvimonas	0.0223665
Escherichia-Shigella	0.0218662
Lawsonella	0.021233
Actinomyces	0.0208127
Varibaculum	0.0194317
Fusobacterium	0.0141693
Peptococcus	0.0126305
Bacteroides	0.012325

## Sheet: Table_S4_neovagina_ASVs
ID	n_neovagina	n_unshared
ID_01	70	46
ID_02	53	32
ID_03	139	88
ID_04	68	48
ID_05	53	19
ID_06	90	57
ID_07	40	19
ID_08	76	42
ID_09	38	18
ID_10	41	15
ID_11	48	27
ID_12	82	34
ID_13	70	41
ID_14	106	71
ID_15	41	23
ID_16	92	20
ID_17	75	53
ID_18	62	30
ID_19	65	28
ID_20	44	37
ID_21	18	10
ID_22	59	33
ID_23	76	49
ID_24	97	44
ID_25	97	55
ID_26	83	81
ID_27	82	60
ID_28	62	46
ID_29	76	54
ID_30	75	47

## Sheet: Table_S5_shared_results_culture
Subject	Specimen	n_microbes	n_shared_with_ref	shared_microbes
ID_01	Rectum	3	2	Escherichia coli; Corynebacterium amycolatum
ID_03	Urethra	3	1	Streptococcus anginosus
ID_04	Penis	2	2	Staphylococcus borealis; Staphylococcus epidermidis
ID_04	Rectum	3	1	Staphylococcus borealis
ID_04	Urethra	5	3	Enterococcus faecalis; Staphylococcus epidermidis; Staphylococcus borealis
ID_05	Penis	2	1	Staphylococcus epidermidis
ID_05	Rectum	6	1	Streptococcus anginosus
ID_05	Scrotum	3	1	Staphylococcus epidermidis
ID_05	Urethra	2	1	Staphylococcus epidermidis
ID_06	Rectum	3	1	Streptococcus anginosus
ID_06	Scrotum	3	1	Staphylococcus epidermidis
ID_07	Rectum	4	1	Streptococcus anginosus
ID_07	Urethra	4	1	Streptococcus anginosus
ID_08	Urethra	3	1	Streptococcus anginosus
ID_09	Rectum	6	1	Escherichia coli
ID_09	Urethra	5	1	Enterococcus faecalis
ID_11	Penis	4	1	Staphylococcus haemolyticus
ID_11	Scrotum	6	1	Staphylococcus haemolyticus
ID_11	Urethra	6	1	Staphylococcus haemolyticus
ID_12	Penis	3	2	Staphylococcus epidermidis; Staphylococcus hominis
ID_12	Rectum	6	2	Staphylococcus hominis; Staphylococcus epidermidis
ID_12	Scrotum	5	2	Staphylococcus epidermidis; Staphylococcus hominis
ID_12	Urethra	4	1	Staphylococcus epidermidis
ID_13	Rectum	5	1	Escherichia coli
ID_13	Urethra	4	1	Enterococcus faecalis
ID_14	Penis	2	1	Staphylococcus epidermidis
ID_14	Scrotum	3	1	Staphylococcus epidermidis
ID_14	Urethra	3	1	Staphylococcus epidermidis
ID_15	Rectum	4	1	Escherichia coli
ID_15	Scrotum	2	1	Escherichia coli
ID_16	Rectum	3	1	Corynebacterium amycolatum
ID_17	Penis	2	1	Staphylococcus haemolyticus
ID_17	Rectum	3	1	Escherichia coli
ID_17	Scrotum	4	2	Staphylococcus haemolyticus; Escherichia coli
ID_17	Urethra	4	2	Streptococcus anginosus; Escherichia coli
ID_18	Rectum	4	2	Escherichia coli; Streptococcus anginosus
ID_19	Penis	3	1	Corynebacterium amycolatum
ID_19	Rectum	2	1	Corynebacterium amycolatum
ID_20	Rectum	4	1	Streptococcus anginosus
ID_22	Penis	2	1	Staphylococcus epidermidis
ID_22	Rectum	4	3	Escherichia coli; Streptococcus mitis/ oralis; Streptococcus anginosus
ID_22	Scrotum	2	1	Staphylococcus epidermidis
ID_22	Urethra	3	2	Staphylococcus epidermidis; Streptococcus mitis/ oralis
ID_24	Penis	7	1	Staphylococcus hominis
ID_24	Scrotum	5	1	Staphylococcus hominis
ID_25	Penis	3	2	Staphylococcus epidermidis; Staphylococcus hominis
ID_25	Rectum	2	1	Escherichia coli
ID_25	Scrotum	6	3	Staphylococcus epidermidis; Staphylococcus hominis; Staphylococcus capitis
ID_25	Urethra	5	2	Staphylococcus hominis; Staphylococcus epidermidis
ID_26	Penis	3	1	Staphylococcus epidermidis
ID_26	Scrotum	5	1	Staphylococcus aureus
ID_26	Urethra	2	1	Staphylococcus epidermidis
ID_27	Penis	4	1	Staphylococcus epidermidis
ID_27	Scrotum	2	1	Staphylococcus epidermidis
ID_27	Urethra	4	1	Staphylococcus epidermidis
ID_28	Penis	6	1	Enterococcus faecalis
ID_28	Scrotum	5	1	Enterococcus faecalis
ID_28	Urethra	5	1	Enterococcus faecalis
ID_29	Penis	3	2	Staphylococcus epidermidis; Enterococcus faecalis
ID_29	Rectum	1	1	Escherichia coli
ID_29	Scrotum	3	2	Staphylococcus epidermidis; Enterococcus faecalis
ID_29	Urethra	3	3	Staphylococcus epidermidis; Enterococcus faecalis; Actinotignum schaalii
